# Supplementary material for: Perceptions of Nurse Managers and Supervisors on the Scope of Nursing Practice Following the 2023 National Regulatory Update in Saudi Arabia: A Qualitative Study in Makkah Cluster Hospitals
Source: Healthcare (Basel). 2026 Jul 20;14(14):2198. doi: 10.3390/healthcare14142198 (PMC13411853; doi:10.3390/healthcare14142198)
Supplement: Supplementary file 1 [file healthcare-14-02198-s001.zip]

Archive with 1 entries (1 files):
- healthcare-4406186-supplementary.pdf
